# Supplementary material for: Minimally Invasive Mitral Valve Repair for Commissural Prolapse: Safety, Success, and Long-Term Efficacy
Source: Interdiscip Cardiovasc Thorac Surg. 2025 Sep 27;40(10):ivaf213. doi: 10.1093/icvts/ivaf213 (PMC12526119; doi:10.1093/icvts/ivaf213)
Supplement: ivaf213_Supplementary_Data [file ivaf213_supplementary_data.zip]

Archive with 5 entries (5 files):
- Supplementary Figure 3.jpg
- Supplementary Figure 4.jpg
- Supplementary_Figure 1.jpg
- Supplementary_Figure 2_all-cause.jpg
- Video_Commissural Prolapse_Engler_Gollmann.mp4
